# Supplementary material for: MET Expression and Cancer Stem Cell Networks Impact Outcome in High-Grade Serous Ovarian Cancer
Source: Genes (Basel). 2021 May 14;12(5):742. doi: 10.3390/genes12050742 (PMC8155853; doi:10.3390/genes12050742)
Supplement: Supplementary file 1 [file genes-12-00742-s001.zip]

Archive with 1 entries (1 files):
- genes-1202950-supplementary.pdf
